# Supplementary material for: microRNA-20a Inhibits Autophagic Process by Targeting ATG7 and ATG16L1 and Favors Mycobacterial Survival in Macrophage Cells
Source: Front Cell Infect Microbiol. 2016 Oct 18;6:134. doi: 10.3389/fcimb.2016.00134 (PMC5067373; doi:10.3389/fcimb.2016.00134)
Supplement: Supplementary Data Sheet 1 — High-throughput sequencing of Small RNAs. [file DataSheet1.XLSX]

## Sheet: All.DEG_final
#ID	S01(3-MA)	S03(NC)	S04(Rapa)		3-MA/NC	NC=1	Rapa/NC
mmu-let-7c-2-3p	37.6548	57.0734	52.27		0.65976	1	0.915838
mmu-let-7e-3p	7.98056	13.2035	13.5949		0.604426	1	1.02964
mmu-let-7f-2-3p	1.68603	2.27158	4.45349		0.742231	1	1.96053
mmu-miR-10b-5p	80.9296	21.58	18.5172		3.75022	1	0.858071
mmu-miR-122-5p	9.10458	19.8763	13.5949		0.458062	1	0.683974
mmu-miR-125b-1-3p	54.8523	70.7028	88.2495		0.775815	1	1.24818
mmu-miR-128-1-5p	18.6588	12.7776	9.61017		1.46027	1	0.75211
mmu-miR-129-5p	61.484	40.7464	20.2751		1.50894	1	0.497593
mmu-miR-129-1-3p	4.49609	2.41355	1.52356		1.86285	1	0.631254
mmu-miR-139-3p	27.3137	53.666	58.0126		0.508958	1	1.08099
mmu-miR-143-3p	0.899218	3.54934	1.05478		0.253348	1	0.297175
mmu-miR-152-5p	8.09296	3.83329	2.92993		2.11123	1	0.764339
mmu-miR-155-3p	10.903	15.4751	18.2828		0.704552	1	1.18143
mmu-miR-16-2-3p	25.0657	34.9255	43.0114		0.717691	1	1.23152
mmu-miR-181a-1-3p	164.107	297.435	369.406		0.551742	1	1.24197
mmu-miR-181b-1-3p	8.43017	14.6233	13.9465		0.57649	1	0.953717
mmu-miR-182	17.7596	10.3641	8.08661		1.71357	1	0.780254
mmu-miR-187-3p	4.8333	9.37025	9.61017		0.515813	1	1.0256
mmu-miR-1931	1.57363	4.25921	4.1019		0.369466	1	0.963067
mmu-miR-1934-3p	2.81006	3.12342	0.820381		0.899673	1	0.262655
mmu-miR-193a-5p	9.21698	14.7653	13.3605		0.624235	1	0.90486
mmu-miR-193a-3p	3.70927	2.98144	2.81273		1.24412	1	0.943413
mmu-miR-1943-3p	1.34883	1.41974	2.69554		0.950055	1	1.89862
mmu-miR-1946a	0.674414	4.11723	2.46114		0.163803	1	0.597766
mmu-miR-1946b	1.34883	10.79	4.3363		0.125007	1	0.401881
mmu-miR-1949	1.79844	2.83947	2.92993		0.63337	1	1.03186
mmu-miR-1953	0.674414	2.41355	1.05478		0.279428	1	0.437022
mmu-miR-1958	1.68603	0.851841	0.117197		1.97928	1	0.137581
mmu-miR-195a-3p	40.3524	35.4934	24.377		1.1369	1	0.686805
mmu-miR-196a-5p	0.224805	1.41974	0.234394		0.158343	1	0.165097
mmu-miR-19b-1-5p	2.47285	4.40118	3.04713		0.561861	1	0.692343
mmu-miR-200a-5p	5.28291	5.82092	5.85986		0.907573	1	1.00669
mmu-miR-200a-3p	7.53095	17.0368	8.20381		0.44204	1	0.481534
mmu-miR-203-3p	17.5348	35.6354	45.8241		0.49206	1	1.28592
mmu-miR-20a	1.91084	3.54934	5.27388		0.538365	1	1.48588
mmu-miR-210-5p	76.6583	30.0984	6.68024		2.54692	1	0.221947
mmu-miR-215-5p	3.37207	3.12342	2.22675		1.07961	1	0.71292
mmu-miR-219a-1-3p	9.55419	17.4627	11.9541		0.547118	1	0.68455
mmu-miR-21a-3p	24.8409	23.9935	31.7604		1.03532	1	1.32371
mmu-miR-222-5p	123.98	203.022	363.194		0.610671	1	1.78894
mmu-miR-25-5p	33.8331	61.1906	53.9107		0.552913	1	0.881029
mmu-miR-26a-2-3p	15.1743	10.2221	13.9465		1.48446	1	1.36435
mmu-miR-26b-3p	5.39531	6.10486	6.09426		0.883772	1	0.998262
mmu-miR-29c-5p	18.8836	22.5738	16.642		0.836526	1	0.737227
mmu-miR-301a-5p	45.7477	93.8445	92.8202		0.487484	1	0.989085
mmu-miR-301b-5p	21.806	55.9376	40.1986		0.389828	1	0.718634
mmu-miR-3091-3p	0.337207	1.41974	1.40637		0.237514	1	0.990584
mmu-miR-30b-3p	133.421	225.312	117.549		0.592163	1	0.521716
mmu-miR-30c-1-3p	12.2518	16.327	15.8216		0.750406	1	0.969049
mmu-miR-30c-2-3p	99.476	194.646	81.4521		0.511062	1	0.418463
mmu-miR-30d-3p	49.1198	73.2584	43.7146		0.670501	1	0.596718
mmu-miR-3109-3p	5.95732	3.40737	3.75031		1.74837	1	1.10065
mmu-miR-3112-5p	1.01162	0.709868	0.585986		1.42508	1	0.825486
mmu-miR-33-5p	0.899218	2.27158	2.81273		0.395856	1	1.23823
mmu-miR-342-5p	4.8333	9.93815	7.26623		0.486338	1	0.731145
mmu-miR-3470a	1.91084	4.54315	4.3363		0.420597	1	0.954469
mmu-miR-3473a	0.899218	2.27158	0.820381		0.395856	1	0.36115
mmu-miR-3473b	12.3642	56.2215	33.6356		0.21992	1	0.598269
mmu-miR-3473e	0.899218	4.25921	2.69554		0.211123	1	0.632873
mmu-miR-34b-3p	2.81006	0.851841	0.234394		3.2988	1	0.275162
mmu-miR-34c-5p	79.8056	35.3514	23.6738		2.25749	1	0.669672
mmu-miR-3535	1.68603	1.41974	1.40637		1.18757	1	0.990584
mmu-miR-365-2-5p	23.2673	45.5735	36.5655		0.510544	1	0.802342
mmu-miR-449a-5p	3.93408	2.1296	4.92228		1.84733	1	2.31136
mmu-miR-491-5p	2.58525	1.27776	1.40637		2.02327	1	1.10065
mmu-miR-5107-5p	2.69765	1.70368	0.703183		1.58343	1	0.412743
mmu-miR-5113	2.81006	2.98144	1.99235		0.942515	1	0.668251
mmu-miR-5123	1.01162	2.27158	3.16433		0.445338	1	1.39301
mmu-miR-5128	2.92246	7.24065	6.21145		0.403618	1	0.857858
mmu-miR-6399	10.7906	11.3579	8.90699		0.950055	1	0.784212
mmu-miR-6516-3p	0.449609	0.567894	1.05478		0.791713	1	1.85734
mmu-miR-6537-3p	5.0581	2.6975	3.39872		1.87511	1	1.25995
mmu-miR-671-5p	14.6123	18.0306	14.2981		0.810414	1	0.792987
mmu-miR-677-5p	43.1625	51.3944	35.5108		0.839828	1	0.690946
mmu-miR-690	11.8022	23.1417	21.0955		0.509999	1	0.91158
mmu-miR-6963-5p	0.337207	0.283947	1.17197		1.18757	1	4.12743
mmu-miR-6992-5p	1.23642	1.98763	4.3363		0.62206	1	2.18164
mmu-miR-7033-5p	0.112402	0.141974	0.117197		0.791713	1	0.825486
mmu-miR-708-5p	6.06972	8.23447	3.51592		0.737112	1	0.426976
mmu-miR-708-3p	25.2905	24.8454	7.73502		1.01792	1	0.311326
mmu-miR-7115-5p	1.46123	1.56171	2.10955		0.93566	1	1.3508
mmu-miR-7648-3p	0.224805	0.709868	1.64076		0.316685	1	2.31136
mmu-miR-7667-3p	2.69765	7.66657	2.57834		0.351872	1	0.336309
mmu-miR-8106	2.92246	1.70368	1.17197		1.71538	1	0.687905
mmu-miR-8120	3.48447	2.98144	1.40637		1.16872	1	0.471706
mmu-miR-877-3p	10.5658	12.0678	15.8216		0.875541	1	1.31107
mmu-miR-92a-1-5p	7.64335	26.691	25.549		0.286364	1	0.957213
mmu-miR-92b-5p	1.12402	1.56171	0.351592		0.719739	1	0.225133
mmu-miR-93-3p	10.1162	17.8887	20.2751		0.565509	1	1.13341
mmu-miR-96-3p	10.1162	3.54934	2.22675		2.85017	1	0.62737
